# Supplementary material for: Amorphous and Co-Amorphous Olanzapine Stability in Formulations Intended for Wet Granulation and Pelletization
Source: Int J Mol Sci. 2022 Sep 6;23(18):10234. doi: 10.3390/ijms231810234 (PMC9499418; doi:10.3390/ijms231810234)
Supplement: Supplementary file 1 [file ijms-23-10234-s001.zip]

Archive with 1 entries (1 files):
- ijms-1863691-supplementary.pdf
